# Supplementary material for: Vitamin D Is Necessary for Murine Gastric Epithelial Homeostasis
Source: Biology (Basel). 2021 Jul 23;10(8):705. doi: 10.3390/biology10080705 (PMC8389223; doi:10.3390/biology10080705)
Supplement: Supplementary file 1 [file biology-10-00705-s001.zip]

Archive with 2 entries (2 files):
- biology-1237266 -Supplementary Materials -main.pdf
- biology-1237266- file 1.pdf
